# Supplementary material for: A pseudomolecule assembly of the Rocky Mountain elk genome
Source: PLoS One. 2021 Apr 28;16(4):e0249899. doi: 10.1371/journal.pone.0249899 (PMC8081196; doi:10.1371/journal.pone.0249899)
Supplement: S1 Table — (XLSX) [file pone.0249899.s001.xlsx]

## Sheet: Sheet1
Cervus canadensis		Cervus elaphus hippelaphus
Chromosome Number	Chromosome Length (bp)	Chromosome Number	Chromosome Length (bp)	Ungapped Chromosome Length (bp)
1	127605827	5	178027732	108827520
2	114865875	20	149338601	92562240
3	114606702	18	152661129	87311698
4	105318381	9	141945777	83052372
5	101869976	11	140388259	82430176
6	96780817	12	127780087	75235002
7	94470602	19	127240616	73001574
8	92076199	15	125274996	74133175
9	84228583	30	117797301	63651907
10	82287371	23	109465363	65617900
11	78153912	1	104504130	60726700
12	77654944	21	107358006	61629440
13	76089960	14	103589943	59604123
14	74494459	29	80165896	45644972
15	74380151	33	121428352	67204072
16	67981682	25	96537449	52762107
17	65378136	13	89791019	52029727
18	64413554	4	81198604	48908856
19	62010818	17	79719380	43062969
20	60444953	28	82073021	44568841
21	59747184	22	63924421	36199049
22	59530028	24	78163535	47342068
23	58383784	27	84643473	47073830
24	54121439	8	55920303	34458394
25	53619048	3	88455658	48939352
26	52893355	6	73112236	38596877
27	52039427	31	75455120	38504182
28	51438166	7	66841537	38713878
29	48396561	2	63256308	35767465
30	44123562	16	62950657	35715860
31	42799129	32	60010529	32242645
32	40102283	10	55943575	33198136
33	38432887	26	55103472	31310669
X	146388637	X	181543317	86341570
Y	7618728	Y	4026935	1810667
Unplaced	1865887	Unplaced	52989442	–
Total	2526613007	Total	3438626179	1928180013
