# Supplementary material for: A pseudomolecule assembly of the Rocky Mountain elk genome
Source: PLoS One. 2021 Apr 28;16(4):e0249899. doi: 10.1371/journal.pone.0249899 (PMC8081196; doi:10.1371/journal.pone.0249899)
Supplement: S2 Table — (XLSX) [file pone.0249899.s002.xlsx]

## Sheet: Sheet1
	Total Reads	Mapped Reads	Percent Mapped	Total Length	Coverage
HiC Illumina	1004453472	862687959	0.858863	150668020800	59.6324
DNA Illumina	8976526175	7832615338	0.872566	1346478926250	532.919
PacBio CCS	242770	220198	0.907023	1819991677	0.720329
PacBio Subreads	11470862	10930905	0.952928	102032599584	40.3832
RNA Illumina	1825389599	1509460229	0.826925	182538959900	72.2465
Total				1783538498211	705.901
