# Supplementary material for: A pseudomolecule assembly of the Rocky Mountain elk genome
Source: PLoS One. 2021 Apr 28;16(4):e0249899. doi: 10.1371/journal.pone.0249899 (PMC8081196; doi:10.1371/journal.pone.0249899)
Supplement: S3 Table — The total is the overlapping content of these two annotations. (XLSX) [file pone.0249899.s003.xlsx]

## Sheet: Sheet1
	Type	Count	Length	Genome Proportion
EDTA	Copia	950	375186	0.000148494
	Gypsy	62324	26383325	0.0104422
	DTA	75223	13578319	0.00537412
	DTC	1060611	221454042	0.0876486
	DTH	128084	20954105	0.00829336
	DTM	633261	133727925	0.0529277
	DTT	101761	16676500	0.00660034
	Helitron	127314	45359518	0.0179527
	unknown	629492	174212026	0.0689508
	Total	2819020	652720946	0.258338
RepeatModeler and RepeatMasker	Retroelements:	3074508	871921964	0.345095
	SINEs:	398464	59471874	0.0235382
	LINEs:	2378908	727023500	0.287746
	L2/CR1/Rex	84489	13232972	0.00523744
	RTE/Bov-B	1041248	326959230	0.129406
	L1/CIN4	1220946	373830151	0.147957
	LTR elements:	297136	85426590	0.0338107
	Gypsy/DIRS1	59	175262	6.93664e-05
	Retroviral	297077	85251328	0.0337413
	DNA transposons:	237111	38319877	0.0151665
	hobo-Activator	125493	19695825	0.00779535
	Tc1-IS630-Pogo	51864	13034360	0.00515883
	Unclassified:	57641	13210554	0.00522856
	Total interspersed repeats:		923452395	0.36549
	Small RNA:	249385	40566928	0.0160559
	Satellites:	2946	2527124	0.0010002
	Simple repeats:	480790	19602725	0.0077585
	Low complexity:	87206	4259264	0.00168576
Total	Total Repeats	2828366	960683749	0.380226
