# Supplementary material for: A pseudomolecule assembly of the Rocky Mountain elk genome
Source: PLoS One. 2021 Apr 28;16(4):e0249899. doi: 10.1371/journal.pone.0249899 (PMC8081196; doi:10.1371/journal.pone.0249899)
Supplement: S4 Table — (XLSX) [file pone.0249899.s004.xlsx]

## Sheet: Sheet1
	Final Annotation	Mikado	Braker	Trinity +GMAP primary	Strawberry	Class2	Stringtie
Gene	Total: 825,348,354 Count: 18,013 Mean: 45,819 Median: 17,143 Min: 139 Max: 2,126,537	Total: 989,256,751 Count: 50,516 Mean: 19,583 Median: 1,977 Min: 296 Max: 2,065,707	Total: 723,594,900 Count: 65,409 Mean: 11,062 Median: 2,117 Min: 45 Max: 468,147	Total: 1,653,069,353 Count: 202,048 Mean: 8,181 Median: 461 Min: 19 Max: 1,724,501
Transcript	Total: 1,600,315,924 Count: 33,433 Mean: 47,866 Median: 19,392 Min: 56 Max: 2,126,537	Total: 1,664,874,548 Count: 61,729 Mean: 26,970 Median: 4,063 Min: 296 Max: 2,065,707	Total: 868,568,305 Count: 69,123 Mean: 12,565 Median: 2,314 Min: 45 Max: 468,147	Total: 1,653,069,353 Count: 202,048 Mean: 8,181 Median: 461 Min: 19 Max: 1,724,501	Total: 11,571,052,872 Count: 183,132 Mean: 63,184 Median: 38,039 Min: 199 Max: 1,184,416	Total: 5,899,315,247 Count: 144,018 Mean: 40,962 Median: 16,020 Min: 88 Max: 2,065,707	Total: 3,647,348,716 Count: 347,028 Mean: 10,510 Median: 613 Min: 199 Max: 2,126,537
Exon	Total: 74,881,344 Count: 397,192 Mean: 188 Median: 125 Min: 4 Max: 18,638	Total: 260,938,700 Count: 569,920 Mean: 457 Median: 179 Min: 4 Max: 74,039	Total: 62,656,205 Count: 346,321 Mean: 180 Median: 132 Min: 4 Max: 12,623	Total: 1,595,276,403 Count: 2,584,006 Mean: 617 Median: 240 Min: 4 Max: 46,689	Total: 2,309,920,280 Count: 2,573,225 Mean: 897 Median: 142 Min: 4 Max: 188,808	Total: 803,082,386 Count: 891,117 Mean: 901 Median: 145 Min: 4 Max: 197,015	Total: 1,011,051,685 Count: 823,706 Mean: 1,227 Median: 233 Min: 5 Max: 280,873
