# Supplementary material for: A pseudomolecule assembly of the Rocky Mountain elk genome
Source: PLoS One. 2021 Apr 28;16(4):e0249899. doi: 10.1371/journal.pone.0249899 (PMC8081196; doi:10.1371/journal.pone.0249899)
Supplement: S5 Table — (XLSX) [file pone.0249899.s005.xlsx]

## Sheet: Sheet1
				Annotations	Total in Genome	NCBI NT	UniProt Blastx	NCBI NR	Uniprot Blastp	InterProScan	Total Annotated	Percent Annotated
				Gene	18013	16730	14956	15325	14852	17607	17938	0.995836
				mRNA	33433	31580	29676	30190	29570	32917	33355	0.997667
