# Supplementary material for: A pseudomolecule assembly of the Rocky Mountain elk genome
Source: PLoS One. 2021 Apr 28;16(4):e0249899. doi: 10.1371/journal.pone.0249899 (PMC8081196; doi:10.1371/journal.pone.0249899)
Supplement: S6 Table — (XLSX) [file pone.0249899.s006.xlsx]

## Sheet: Sheet1
			IMGT Region Annotation	Cattle Locus	Elk Locus	Overlapping Elk Gene Annotation	Blastn Refseq Even-toed ungulates	Blastx NR Bos	Blastx_NR_even-toed ungulates
		Blastn Only	D13648_TRGJ3-1	NC_037331.1:82699801-82699857	Chromosome_03:78366825-78366872	N/A	Bos taurus T cell receptor gamma C3	T cell receptor gamma J3-1 [Bos taurus]	N/A
			AY644517_TRGC3	NC_037331.1:82707936-82707992	Chromosome_03:78375135-78375190	N/A	O.aries rearranged T-cell receptor gamma	T cell receptor gamma C3 [Bos taurus]	N/A
			AY644517_TRGC4	NC_037331.1:82742556-82742615	Chromosome_03:78406593-78406647	TRGC2_HUMAN T cell receptor gamma constant 2	Bos taurus T cell receptor gamma constant region	T-cell T-cell receptor gamma-2 chain C region [Bos mutus]receptor gamma chain, partial [Bos taurus]	N/A
			IMGT000049_TRAJ2	NC_037337.1:22272459-22272521	Chromosome_06:20860857-20860918	N/A	Ovis aries partial mRNA for T-cell receptor alpha chain	T cell receptor alpha J3 [Bos taurus]	N/A
			IMGT000049_TRAJ5	NC_037337.1:22277164-22277220	Chromosome_06:20865405-20865459	N/A	Bos taurus clone TRAseq22 T cell receptor alpha	T cell receptor alpha [Bos taurus]	N/A
			IMGT000049_TRAJ8-1	NC_037337.1:22280478-22280534	Chromosome_06:20868786-20868839	N/A	Bos taurus T cell receptor alpha (TCRA) gene, J segments and C	T cell receptor alpha J9 [Bos taurus]	N/A
			IMGT000049_TRAJ8-1	NC_037337.1:22280478-22280534	Chromosome_06:20871340-20871393	N/A	Bos taurus T cell receptor alpha (TCRA) gene, J segments and C	T cell receptor alpha J9 [Bos taurus]	N/A
			IMGT000049_TRAJ19	NC_037337.1:22292039-22292095	Chromosome_06:20879847-20879902	N/A	Bos taurus T cell receptor alpha (TCRA) gene, J segments and C	N/A	N/A
			AY227782_TRAJ25	NC_037337.1:22297656-22297712	Chromosome_06:20885452-20885505	N/A	Bos taurus clone AV25-2 T cell receptor alpha pseudogene mRNA	T cell receptor alpha J25 [Bos taurus]	N/A
			IMGT000049_TRAJ29	NC_037337.1:22301761-22301817	Chromosome_06:20889617-20889672	N/A	Capra hircus clone 3114 T-cell receptor alpha chain (TCR alpha	T cell receptor alpha [Bos taurus]	N/A
			AY227782_TRAJ31	NC_037337.1:22304918-22304974	Chromosome_06:20892783-20892838	N/A	Bos taurus T cell receptor alpha (TCRA) gene, J segments and C	T-cell receptor alpha chain [Bos taurus]	N/A
			IMGT000049_TRAJ34	NC_037337.1:22308157-22308210	Chromosome_06:20896025-20896067	N/A	Ovis aries partial mRNA for T-cell receptor alpha chain	N/A	N/A
			IMGT000049_TRAJ35	NC_037337.1:22309187-22309240	Chromosome_06:20897062-20897112	N/A	Bos taurus T cell receptor alpha (TCRA) gene, J segments and C	N/A	N/A
			IMGT000049_TRAJ38	NC_037337.1:22312866-22312925	Chromosome_06:20900746-20900803	N/A	Capra hircus clone 2414 T-cell receptor alpha chain (TCR alph	N/A	T-cell receptor alpha chain [Capra hircus]
			IMGT000049_TRAJ48	NC_037337.1:22323995-22324054	Chromosome_06:20911916-20911974	N/A	Bos taurus mRNA for T-cell receptor alpha chain, leader	T cell receptor alpha [Bos taurus]	N/A
			IMGT000049_TRAJ57	NC_037337.1:22335369-22335428	Chromosome_06:20923357-20923411	N/A	Bos taurus clone AV27-2 T cell receptor alpha mRNA, partial cds	T cell receptor alpha [Bos taurus]	N/A
			KT723008_IGHD1-3	NC_037348.1:107140-107256	Chromosome_17:7781035-7781142	N/A	Bos taurus immunoglobulin heavy chain region	N/A	N/A
		Blastn +20bp borders	AC172685_TRGJ2-1 ,D16118_TRGJ2-1	NC_037331.1:50155411-50155507	Chromosome_03:47250816-47250912	TRGC2_HUMAN T cell receptor gamma constant 2	Bos taurus T cell receptor gamma cluster 2 (TCRG2) gene	T cell receptor gamma chain [Bos taurus]	N/A
			IMGT000049_TRAJ6	NC_037337.1:22278332-22278431	Chromosome_06:20866573-20866670	N/A	Bos taurus T cell receptor gamma cluster 2 (TCRG2) gene	N/A	N/A
			IMGT000049_TRAJ8-2	NC_037337.1:22283246-22283342	Chromosome_06:20871319-20871414	N/A	Bos taurus T cell receptor alpha (TCRA) gene, J segments and C	T-cell receptor alpha chain [Bos taurus]	N/A
			IMGT000049_TRAJ8-2	NC_037337.1:22283246-22283342	Chromosome_06:20868765-20868860	N/A	Bos taurus T cell receptor alpha (TCRA) gene, J segments and C	T-cell receptor alpha chain [Bos taurus]	N/A
			IMGT000049_TRAJ11	NC_037337.1:22284716-22284812	Chromosome_06:20872798-20872884	N/A	Bos taurus T cell receptor alpha (TCRA) gene, J segments and C	T cell receptor alpha J13 [Bos taurus]	N/A
			IMGT000049_TRAJ12	NC_037337.1:22285277-22285373	Chromosome_06:20873358-20873428	N/A	Bos taurus T cell receptor alpha (TCRA) gene, J segments and C	T cell receptor alpha [Bos taurus]	N/A
			IMGT000049_TRAJ27	NC_037337.1:22300102-22300198	Chromosome_06:20887918-20888014	N/A	Bos taurus T cell receptor alpha (TCRA) gene, J segments and C	T cell receptor alpha [Bos taurus]	N/A
			IMGT000049_TRAJ33	NC_037337.1:22307447-22307540	Chromosome_06:20895321-20895414	N/A	Bos taurus T cell receptor alpha (TCRA) gene, J segments and C	T-cell receptor alpha chain [Bos taurus]	N/A
			IMGT000049_TRAJ40	NC_037337.1:22315597-22315690	Chromosome_06:20903523-20903616	N/A	Bos taurus T cell receptor alpha (TCRA) gene, J segments and C	T cell receptor alpha [Bos taurus]	N/A
			IMGT000049_TRAJ46	NC_037337.1:22321211-22321310	Chromosome_06:20909128-20909227	N/A	Sus scrofa DNA, TCR-alpha/delta chain genes, clone: 0645F07	T-cell receptor alpha chain [Bos taurus]	N/A
			IMGT000049_TRDC	NC_037337.1:22353255-22353369	Chromosome_06:20940354-20940465	Ovis aries T cell receptor delta constant (LOC101106528)	Sus scrofa DNA, TCR-alpha/delta chain genes, clone: 0645F07	N/A	hypothetical protein Celaphus_00006467 [Cervus elaphus hippelaphus]
			KT723008_IGHJ2-1	NC_037348.1:208482-208581	Chromosome_17:7755492-7755581	N/A	Capra hircus immunoglobulin heavy chain (IGH) gene, partial	N/A	N/A
		Not Found	IMGT000049_TRAJ3	NC_037337.1:22272905-22273161:1-257	Not Available	N/A	Bos taurus T cell receptor alpha (TCRA) gene, J segments and C	T cell receptor alpha [Bos taurus]	N/A
			IMGT000049_TRAJ17	NC_037337.1:22290440-22290699:1-260	Not Available	N/A	Bos taurus T cell receptor alpha (TCRA) gene, J segments and C	T cell receptor alpha [Bos taurus]	N/A
			IMGT000049_TRAJ42	NC_037337.1:22317684-22317946:1-263	Not Available	N/A	Bos taurus T cell receptor alpha (TCRA) gene, J segments and C	T cell receptor alpha [Bos taurus]	N/A
			IMGT000049_TRAJ49	NC_037337.1:22324785-22325038:1-254	Not Available	N/A	Sus scrofa DNA, TCR-alpha/delta chain genes, clone: 0645F07	LOC785621 protein [Bos taurus]	N/A
			IMGT000049_TRAJ56	NC_037337.1:22334640-22334896:1-257	Not Available	N/A	Sus scrofa DNA, TCR-alpha/delta chain genes, clone: 0645F07	N/A	N/A
			KT723008_IGHD	NC_037348.1:59122-59387:1-266	Not Available	N/A	Bos taurus immunoglobulin heavy chain region, genomic sequence	membrane-bound immunoglobulin delta heavy chain constant region [Bos taurus]	N/A
			AY149283_IGHJ1-2,KT723008_IGHJ2-2,NW_001494075_IGHJ1-2	NC_037348.1:208228-208481:1-254	Not Available	N/A	Bos taurus immunoglobulin heavy chain (IGH) gene, partial	N/A	PREDICTED: CDKN2A-interacting protein-like [Camelus bactrianus]
